# Supplementary material for: Knowledge and practice of health workers towards maternal and child health in the Democratic Republic of the Congo: a cross-sectional study
Source: Reprod Health. 2024 May 2;21:62. doi: 10.1186/s12978-024-01801-5 (PMC11067250; doi:10.1186/s12978-024-01801-5)
Supplement: Supplementary file 2 — Additional file 2. Dataset supporting the conclusions of this article. [file 12978_2024_1801_MOESM2_ESM.xlsx]

## Sheet: Dataset
ID	Province of work	Qualification	Up-to-date training in MCH	Years of experience in MCH	Knowledge scores of respondents	Practice scores of respondents
1	kasai	A2	1	> 10	20	25.8333
2	kasai	A2	1	> 10	21	27.125
3	kasai	A2	1	> 10	22	28.4167
4	kasai	A2	1	> 10	22	28.4167
5	kasai	A2	1	> 10	20	25.8333
6	kasai	A2	1	> 10	21	27.125
7	kasai	A2	1	> 10	22	28.4167
8	kasai	A2	1	> 10	23	29.7083
9	kasai	A2	1	> 10	20	25.8333
10	kasai	A2	1	> 10	21	27.125
11	kasai	A2	1	> 10	22	28.4167
12	kasai	A2	1	> 10	23	29.7083
13	kasai	A2	1	> 10	20	25.8333
14	kasai	A2	1	> 10	21	27.125
15	kasai	A2	1	> 10	22	28.4167
16	kasai	A2	1	> 10	23	29.7083
17	kasai	A2	0	> 10	14	18.0833
18	kasai	A2	0	> 10	15	19.375
19	kasai	A2	0	> 10	16	20.6667
20	kasai	A2	0	> 10	17	21.9583
21	kasai	A2	0	> 10	18	23.25
22	kasai	A2	0	> 10	9	11.625
23	kasai	A2	0	1-5an	15	19.375
24	kasai	A2	0	1-5an	16	20.6667
25	kasai	A2	0	1-5an	17	21.9583
26	kasai	A2	0	1-5an	18	23.25
27	kasai	A2	0	1-5an	9	11.625
28	kasai	A2	0	1-5an	10	12.9167
29	kasai	A2	0	1-5an	11	14.2083
30	kasai	A2	0	1-5an	12	15.5
31	kasai	A2	0	1-5an	13	16.7917
32	kasai	A2	0	1-5an	14	18.0833
33	kasai	A2	0	1-5an	15	19.375
34	kasai	A2	0	1-5an	16	20.6667
35	kasai	A2	0	1-5an	17	21.9583
36	kasai	A2	0	1-5an	18	23.25
37	kasai	A2	0	1-5an	9	11.625
38	kasai	A2	0	1-5an	10	12.9167
39	kasai	A2	0	1-5an	11	14.2083
40	kasai	A2	0	1-5an	12	15.5
41	kasai	A2	0	1-5an	13	16.7917
42	kasai	A2	0	6-10an	9	11.625
43	kasai	A2	0	6-10an	10	12.9167
44	kasai	A2	0	6-10an	11	14.2083
45	kasai	A2	0	6-10an	12	15.5
46	kasai	A2	0	6-10an	13	16.7917
47	kasai	A2	0	6-10an	14	18.0833
48	kasai	A2	0	6-10an	15	19.375
49	kasai	A2	0	6-10an	16	20.6667
50	kasai	A2	0	6-10an	17	21.9583
51	kasai	A2	0	6-10an	18	23.25
52	kasai	A2	0	6-10an	9	11.625
53	kasai	A2	0	6-10an	10	12.9167
54	kasai	A2	0	6-10an	11	14.2083
55	kasai	A2	0	6-10an	12	15.5
56	kasai	A2	0	6-10an	13	16.7917
57	kasai	A2	0	6-10an	14	18.0833
58	kasai	A2	0	6-10an	15	19.375
59	kasai	A2	0	6-10an	16	20.6667
60	kasai	A2	0	6-10an	17	21.9583
61	kasai	A2	0	6-10an	18	23.25
62	kasai	A2	0	6-10an	9	11.625
63	kasai	A2	0	6-10an	10	12.9167
64	kasai	A2	0	6-10an	11	14.2083
65	kasai	A2	0	6-10an	12	15.5
66	kasai	A2	0	6-10an	13	16.7917
67	kasai	A2	0	6-10an	14	18.0833
68	kasai	A2	0	6-10an	15	19.375
69	kasai	A2	0	6-10an	16	20.6667
70	kasai	A2	0	6-10an	17	21.9583
71	kasai	A2	0	6-10an	18	23.25
72	kasai	A2	0	6-10an	9	11.625
73	kasai	A2	0	6-10an	10	12.9167
74	kasai	A2	0	6-10an	11	14.2083
75	kasai	A2	0	6-10an	12	15.5
76	kasai	A2	0	6-10an	13	16.7917
77	kasai	A2	0	6-10an	14	18.0833
78	kasai	A2	0	6-10an	15	19.375
79	kasai	A2	0	6-10an	16	20.6667
80	kasai	A2	0	6-10an	17	21.9583
81	kasai	A2	0	6-10an	18	23.25
82	kasai	A2	0	6-10an	9	11.625
83	kasai	A2	0	6-10an	10	12.9167
84	kasai	A2	0	6-10an	11	14.2083
85	kasai	A2	0	6-10an	12	15.5
86	kasai	A2	0	6-10an	13	16.7917
87	kasai	A2	0	6-10an	14	18.0833
88	kasai	A1	1	1-5an	20	25.8333
89	kasai	A1	1	1-5an	21	27.125
90	kasai	A1	1	1-5an	22	28.4167
91	kasai	A1	1	1-5an	23	29.7083
92	kasai	A1	1	1-5an	20	25.8333
93	kasai	A1	1	1-5an	21	27.125
94	kasai	A1	1	1-5an	22	28.4167
95	kasai	A1	1	1-5an	22	28.4167
96	kasai	A1	1	1-5an	20	25.8333
97	kasai	A1	1	1-5an	21	27.125
98	kasai	A1	1	1-5an	22	28.4167
99	kasai	A1	1	1-5an	23	29.7083
100	kasai	A1	1	1-5an	20	25.8333
101	kasai	A1	1	1-5an	21	27.125
102	kasai	A1	1	1-5an	22	28.4167
103	kasai	A1	1	1-5an	23	29.7083
104	kasai	A1	1	1-5an	20	25.8333
105	kasai	A1	0	1-5an	10	12.9167
106	kasai	A1	0	1-5an	11	14.2083
107	kasai	A1	0	1-5an	12	15.5
108	kasai	A1	0	1-5an	13	16.7917
109	kasai	A1	0	1-5an	14	18.0833
110	kasai	A1	0	1-5an	15	19.375
111	kasai	A1	0	1-5an	16	20.6667
112	kasai	A1	0	1-5an	17	21.9583
113	kasai	A1	0	1-5an	18	23.25
114	kasai	A1	0	1-5an	9	11.625
115	kasai	A1	0	1-5an	10	12.9167
116	kasai	A1	0	1-5an	11	14.2083
117	kasai	A1	0	1-5an	12	15.5
118	kasai	A1	0	1-5an	13	16.7917
119	kasai	A1	0	1-5an	14	18.0833
120	kasai	A1	0	1-5an	15	19.375
121	kasai	A1	0	1-5an	16	20.6667
122	kasai	A1	0	1-5an	17	21.9583
123	kasai	A1	0	1-5an	18	23.25
124	kasai	A1	0	1-5an	9	11.625
125	kasai	A1	0	1-5an	10	12.9167
126	kasai	A1	0	1-5an	11	14.2083
127	kasai	A1	0	1-5an	12	15.5
128	kasai	A1	0	1-5an	13	16.7917
129	kasai	A1	0	1-5an	14	18.0833
130	kasai	A1	0	1-5an	15	19.375
131	kasai	A1	0	1-5an	16	20.6667
132	kasai	A1	0	1-5an	17	21.9583
133	kasai	A1	0	1-5an	18	23.25
134	kasai	A1	0	1-5an	9	11.625
135	kasai	A1	0	1-5an	10	12.9167
136	kasai	A1	0	1-5an	11	14.2083
137	kasai	A1	0	1-5an	12	15.5
138	kasai	A1	0	1-5an	13	16.7917
139	kasai	A1	0	1-5an	14	18.0833
140	kasai	A1	0	1-5an	15	19.375
141	kasai	A1	0	1-5an	16	20.6667
142	kasai	A1	0	1-5an	17	21.9583
143	kasai	A1	0	1-5an	18	23.25
144	kasai	A1	0	1-5an	9	11.625
145	kasai	A1	0	1-5an	10	12.9167
146	kasai	A1	0	6-10an	21	27.125
147	kasai	A1	0	6-10an	22	28.4167
148	kasai	A1	0	6-10an	23	29.7083
149	kasai	A1	0	6-10an	20	25.8333
150	kasai	A1	0	6-10an	21	27.125
151	kasai	A1	0	6-10an	22	28.4167
152	kasai	A1	0	6-10an	23	29.7083
153	kasai	A1	0	6-10an	20	25.8333
154	kasai	A1	0	6-10an	21	27.125
155	kasai	A1	0	6-10an	22	28.4167
156	kasai	A1	0	6-10an	23	29.7083
157	kasai	A1	0	6-10an	20	25.8333
158	kasai	A1	0	6-10an	21	27.125
159	kasai	A1	0	6-10an	22	28.4167
160	kasai	A1	0	6-10an	23	29.7083
161	kasai	A1	0	6-10an	20	25.8333
162	kasai	A1	0	6-10an	21	27.125
163	kasai	A1	0	6-10an	22	28.4167
164	kasai	A1	0	6-10an	23	29.7083
165	kasai	A1	0	6-10an	20	25.8333
166	kasai	A1	0	6-10an	21	27.125
167	kasai	A1	0	6-10an	22	28.4167
168	kasai	A1	0	6-10an	23	29.7083
169	kasai	A1	0	6-10an	20	25.8333
170	kasai	A1	0	6-10an	21	27.125
171	kasai	A1	0	6-10an	22	28.4167
172	kasai	A1	0	6-10an	23	29.7083
173	kasai	A1	0	6-10an	20	25.8333
174	kasai	A1	0	6-10an	21	27.125
175	kasai	A1	0	6-10an	22	28.4167
176	kasai	A1	0	6-10an	9	11.625
177	kasai	A1	0	< 1	11	14.2083
178	kasai	A1	0	< 1	12	15.5
179	kasai	A1	0	< 1	13	16.7917
180	kasai	A1	0	< 1	14	18.0833
181	kasai	A1	0	< 1	15	19.375
182	kasai	A1	0	< 1	16	20.6667
183	kasai	A1	0	< 1	17	21.9583
184	kasai	A1	0	< 1	18	23.25
185	kasai	L2	1	< 1	24	31
186	kasai	L2	1	< 1	24	31
187	kasai	L2	0	< 1	24	31
188	kasai	L2	0	< 1	24	28
189	kasai	L2	0	< 1	24	28
190	kasai	L2	0	< 1	21	27.125
191	kasai	L2	0	< 1	22	28.4167
192	kasai	L2	0	< 1	22	28.4167
193	kasai	L2	0	< 1	22	28.4167
194	kasai	midwives	1	< 1	22	28.4167
195	kasai	midwives	1	< 1	22	28.4167
196	kasai	midwives	1	6-10an	24	31
197	kasai	midwives	1	6-10an	24	31
198	kasai	midwives	1	6-10an	24	30
199	kasai	midwives	1	6-10an	21	27.125
200	kasai	midwives	1	6-10an	22	28.4167
201	kasai	midwives	1	6-10an	23	29.7083
202	kasai	midwives	1	6-10an	21	27.125
203	kasai	midwives	0	6-10an	21	27.125
204	kasai	midwives	0	6-10an	22	28.4167
205	kasai	midwives	0	6-10an	22	28.4167
206	kasai	midwives	0	6-10an	21	27.125
207	kasai	midwives	0	6-10an	22	28.4167
208	kasai	midwives	0	6-10an	22	28.4167
209	kasai	midwives	0	6-10an	21	27.125
210	kasai	midwives	0	6-10an	22	28.4167
211	kasai	midwives	0	1-5an	22	28.4167
212	kasai	midwives	0	1-5an	21	27.125
213	kasai	midwives	0	1-5an	22	28.4167
214	kasai	midwives	0	1-5an	22	28.4167
215	kasai	midwives	0	1-5an	21	27.125
216	kasai	midwives	0	1-5an	22	28.4167
217	kasai	midwives	0	1-5an	22	28.4167
218	kasai	midwives	0	1-5an	21	27.125
219	kasai	midwives	0	1-5an	22	28.4167
220	kasai	midwives	0	1-5an	22	28.4167
221	kasai	midwives	0	1-5an	21	27.125
222	kasai	midwives	0	1-5an	22	28.4167
223	kasai	midwives	0	1-5an	22	28.4167
224	kasai	midwives	0	1-5an	21	27.125
225	kasai	midwives	0	1-5an	22	28.4167
226	kasai	midwives	0	1-5an	22	28.4167
227	kasai	midwives	0	1-5an	21	27.125
228	kasai	midwives	0	1-5an	22	28.4167
229	kasai	midwives	0	1-5an	22	28.4167
230	kasai	midwives	0	1-5an	21	27.125
231	kasai	midwives	0	1-5an	22	28.4167
232	kasai	midwives	0	1-5an	23	29.7083
233	kasai	midwives	0	1-5an	23	29.7083
234	kasai	midwives	0	1-5an	21	27.125
235	kasai	midwives	0	1-5an	22	28.4167
236	kasai	midwives	0	1-5an	23	23
237	kasai	midwives	0	1-5an	16	20.6667
238	kasai	midwives	0	1-5an	17	21.9583
239	kasai	midwives	0	1-5an	18	23.25
240	kasai	midwives	0	1-5an	17	21.9583
241	kasai	midwives	0	1-5an	18	23.25
242	maniema	A2	1	> 10	22	28.0741
243	maniema	A2	1	> 10	21	26.8889
244	maniema	A2	1	> 10	20	29.2593
245	maniema	A2	1	> 10	22	28.0741
246	maniema	A2	1	> 10	21	26.8889
247	maniema	A2	1	> 10	20	29.2593
248	maniema	A2	1	> 10	22	28.0741
249	maniema	A2	1	> 10	21	29.2593
250	maniema	A2	1	> 10	20	28.0741
251	maniema	A2	0	> 10	13	17.4074
252	maniema	A2	0	> 10	14	18.5926
253	maniema	A2	0	> 10	15	19.7778
254	maniema	A2	0	> 10	16	20.963
255	maniema	A2	0	> 10	16	20.963
256	maniema	A2	0	> 10	16	20.963
257	maniema	A2	0	> 10	13	17.4074
258	maniema	A2	0	> 10	14	18.5926
259	maniema	A2	0	> 10	13	17.4074
260	maniema	A2	0	> 10	14	18.5926
261	maniema	A2	0	> 10	15	19.7778
262	maniema	A2	0	> 10	16	20.963
263	maniema	A2	0	> 10	16	20.963
264	maniema	A2	0	> 10	16	20.963
265	maniema	A2	0	6-10an	11	15.037
266	maniema	A2	0	6-10an	14	18.5926
267	maniema	A2	0	6-10an	13	17.4074
268	maniema	A2	0	6-10an	14	18.5926
269	maniema	A2	0	6-10an	15	19.7778
270	maniema	A2	0	6-10an	16	20.963
271	maniema	A2	0	6-10an	16	20.963
272	maniema	A2	0	6-10an	16	20.963
273	maniema	A2	0	6-10an	11	15.037
274	maniema	A2	0	6-10an	14	18.5926
275	maniema	A2	0	6-10an	13	17.4074
276	maniema	A2	0	6-10an	14	18.5926
277	maniema	A2	0	6-10an	15	19.7778
278	maniema	A2	0	6-10an	16	20.963
279	maniema	A2	0	6-10an	16	20.963
280	maniema	A2	0	6-10an	16	20.963
281	maniema	A2	0	1-5an	13	17.4074
282	maniema	A2	0	1-5an	12	16.2222
283	maniema	A2	0	1-5an	14	18.5926
284	maniema	A2	0	1-5an	14	18.5926
285	maniema	A2	0	1-5an	15	19.7778
286	maniema	A2	0	1-5an	16	20.963
287	maniema	A2	0	1-5an	16	20.963
288	maniema	A2	0	1-5an	16	20.963
289	maniema	A2	0	1-5an	13	17.4074
290	maniema	A2	0	1-5an	14	18.5926
291	maniema	A1	1	1-5an	23	29.2593
292	maniema	A1	1	1-5an	22	28.0741
293	maniema	A1	1	1-5an	21	26.8889
294	maniema	A1	1	1-5an	20	25.7037
295	maniema	A1	1	1-5an	23	29.2593
296	maniema	A1	1	1-5an	22	28.0741
297	maniema	A1	1	1-5an	21	26.8889
298	maniema	A1	1	1-5an	20	25.7037
299	maniema	A1	1	1-5an	23	29.2593
300	maniema	A1	1	1-5an	22	28.0741
301	maniema	A1	1	1-5an	21	26.8889
302	maniema	A1	1	1-5an	20	25.7037
303	maniema	A1	1	1-5an	23	29.2593
304	maniema	A1	1	1-5an	22	28.0741
305	maniema	A1	1	1-5an	21	26.8889
306	maniema	A1	1	1-5an	20	25.7037
307	maniema	A1	1	1-5an	23	29.2593
308	maniema	A1	1	1-5an	22	28.0741
309	maniema	A1	1	1-5an	21	26.8889
310	maniema	A1	0	1-5an	16	20.963
311	maniema	A1	0	1-5an	16	20.963
312	maniema	A1	0	1-5an	15	19.7778
313	maniema	A1	0	1-5an	16	20.963
314	maniema	A1	0	1-5an	15	19.7778
315	maniema	A1	0	1-5an	16	20.963
316	maniema	A1	0	1-5an	15	19.7778
317	maniema	A1	0	1-5an	16	20.963
318	maniema	A1	0	1-5an	15	19.7778
319	maniema	A1	0	1-5an	16	20.963
320	maniema	A1	0	1-5an	11	15.037
321	maniema	A1	0	1-5an	15	19.7778
322	maniema	A1	0	1-5an	16	20.963
323	maniema	A1	0	1-5an	16	20.963
324	maniema	A1	0	1-5an	18	23.3333
325	maniema	A1	0	1-5an	16	20.963
326	maniema	A1	0	1-5an	15	19.7778
327	maniema	A1	0	1-5an	16	20.963
328	maniema	A1	0	1-5an	15	19.7778
329	maniema	A1	0	1-5an	16	20.963
330	maniema	A1	0	1-5an	15	19.7778
331	maniema	A1	0	1-5an	16	20.963
332	maniema	A1	0	1-5an	11	15.037
333	maniema	A1	0	1-5an	15	19.7778
334	maniema	A1	0	1-5an	16	20.963
335	maniema	A1	0	1-5an	16	20.963
336	maniema	A1	0	1-5an	18	23.3333
337	maniema	A1	0	1-5an	16	20.963
338	maniema	A1	0	1-5an	15	19.7778
339	maniema	A1	0	1-5an	16	20.963
340	maniema	A1	0	1-5an	11	15.037
341	maniema	A1	0	1-5an	15	19.7778
342	maniema	A1	0	1-5an	16	20.963
343	maniema	A1	0	1-5an	16	20.963
344	maniema	A1	0	1-5an	15	19.7778
345	maniema	A1	0	1-5an	16	20.963
346	maniema	A1	0	1-5an	15	19.7778
347	maniema	A1	0	1-5an	16	20.963
348	maniema	A1	0	1-5an	16	20.963
349	maniema	A1	0	1-5an	16	20.963
350	maniema	A1	0	1-5an	15	19.7778
351	maniema	A1	0	1-5an	16	20.963
352	maniema	A1	0	1-5an	11	15.037
353	maniema	A1	0	1-5an	12	16.2222
354	maniema	A1	0	1-5an	16	20.963
355	maniema	A1	0	1-5an	15	19.7778
356	maniema	A1	0	1-5an	16	20.963
357	maniema	A1	0	1-5an	16	20.963
358	maniema	A1	0	1-5an	15	19.7778
359	maniema	A1	0	1-5an	16	20.963
360	maniema	A1	0	1-5an	11	15.037
361	maniema	A1	0	6-10an	23	29.2593
362	maniema	A1	0	6-10an	22	28.0741
363	maniema	A1	0	6-10an	21	26.8889
364	maniema	A1	0	6-10an	23	29.2593
365	maniema	A1	0	6-10an	22	28.0741
366	maniema	A1	0	6-10an	21	26.8889
367	maniema	A1	0	6-10an	23	29.2593
368	maniema	A1	0	6-10an	22	28.0741
369	maniema	A1	0	6-10an	21	26.8889
370	maniema	A1	0	6-10an	23	29.2593
371	maniema	A1	0	6-10an	22	28.0741
372	maniema	A1	0	6-10an	21	26.8889
373	maniema	A1	0	6-10an	23	29.2593
374	maniema	A1	0	6-10an	22	28.0741
375	maniema	A1	0	6-10an	21	26.8889
376	maniema	A1	0	6-10an	23	29.2593
377	maniema	A1	0	6-10an	22	28.0741
378	maniema	A1	0	6-10an	21	15.037
379	maniema	A1	0	6-10an	23	20.963
380	maniema	A1	0	6-10an	22	20.963
381	maniema	A1	0	6-10an	21	20.963
382	maniema	A1	0	6-10an	23	20.963
383	maniema	A1	0	6-10an	22	20.963
384	maniema	A1	0	6-10an	21	20.963
385	maniema	A1	0	6-10an	23	20.963
386	maniema	A1	0	6-10an	22	19.7778
387	maniema	A1	0	6-10an	21	20.963
388	maniema	A1	0	6-10an	11	15.037
389	maniema	A1	0	6-10an	16	20.963
390	maniema	A1	0	6-10an	16	20.963
391	maniema	A1	0	6-10an	16	20.963
392	maniema	A1	0	6-10an	16	20.963
393	maniema	A1	0	6-10an	16	20.963
394	maniema	A1	0	< 1	15	19.7778
395	maniema	A1	0	< 1	16	20.963
396	maniema	A1	0	< 1	16	20.963
397	maniema	L2	1	< 1	27	33
398	maniema	L2	1	< 1	27	33
399	maniema	L2	1	< 1	27	33
400	maniema	L2	1	< 1	27	33
401	maniema	L2	1	< 1	26	32
402	maniema	L2	0	< 1	23	29.2593
403	maniema	L2	0	< 1	22	28.0741
404	maniema	L2	0	< 1	21	26.8889
405	maniema	L2	0	< 1	22	28.0741
406	maniema	L2	0	< 1	23	29.2593
407	maniema	L2	0	< 1	22	28.0741
408	maniema	L2	0	< 1	21	26.8889
409	maniema	L2	0	< 1	20	25.7037
410	maniema	L2	0	< 1	23	29.2593
411	maniema	L2	0	< 1	22	28.0741
412	maniema	L2	0	1-5an	26	32
413	maniema	L2	0	1-5an	27	30
414	maniema	L2	0	1-5an	27	30
415	maniema	L2	0	1-5an	27	30
416	maniema	L2	0	1-5an	23	29.2593
417	maniema	L2	0	1-5an	22	28.0741
418	maniema	L2	0	1-5an	21	26.8889
419	maniema	L2	0	1-5an	22	28.0741
420	maniema	L2	0	1-5an	23	29.2593
421	maniema	L2	0	1-5an	22	28.0741
422	maniema	L2	0	1-5an	21	26.8889
423	maniema	L2	0	1-5an	20	25.7037
424	maniema	midwives	1	< 1	27	30
425	maniema	midwives	1	< 1	27	30
426	maniema	midwives	1	< 1	27	30
427	maniema	midwives	1	6-10an	27	33
428	maniema	midwives	1	6-10an	27	33
429	maniema	midwives	1	6-10an	27	33
430	maniema	midwives	1	6-10an	27	33
431	maniema	midwives	1	6-10an	26	32
432	maniema	midwives	1	6-10an	26	32
433	maniema	midwives	0	6-10an	23	29.2593
434	maniema	midwives	0	6-10an	22	28.0741
435	maniema	midwives	0	6-10an	21	26.8889
436	maniema	midwives	0	6-10an	22	28.0741
437	maniema	midwives	0	6-10an	21	26.8889
438	maniema	midwives	0	6-10an	23	29.2593
439	maniema	midwives	0	6-10an	22	28.0741
440	maniema	midwives	0	6-10an	21	26.8889
441	maniema	midwives	0	6-10an	22	28.0741
442	maniema	midwives	0	6-10an	21	26.8889
443	maniema	midwives	0	6-10an	23	29.2593
444	maniema	midwives	0	6-10an	22	28.0741
445	maniema	midwives	0	6-10an	21	26.8889
446	maniema	midwives	0	1-5an	22	28.0741
447	maniema	midwives	0	1-5an	21	26.8889
448	maniema	midwives	0	1-5an	23	29.2593
449	maniema	midwives	0	1-5an	22	28.0741
450	maniema	midwives	0	1-5an	21	26.8889
451	maniema	midwives	0	1-5an	22	28.0741
452	maniema	midwives	0	1-5an	21	26.8889
453	maniema	midwives	0	1-5an	22	28.0741
454	maniema	midwives	0	1-5an	21	26.8889
455	maniema	midwives	0	1-5an	21	26.8889
456	maniema	midwives	0	1-5an	23	29.2593
457	maniema	midwives	0	1-5an	22	28.0741
458	maniema	midwives	0	1-5an	22	28.0741
459	maniema	midwives	0	1-5an	21	26.8889
460	maniema	midwives	0	1-5an	21	26.8889
461	maniema	midwives	0	1-5an	23	29.2593
462	maniema	midwives	0	1-5an	22	28.0741
463	maniema	midwives	0	1-5an	21	26.8889
464	maniema	midwives	0	1-5an	23	29.2593
465	maniema	midwives	0	1-5an	22	28.0741
466	maniema	midwives	0	1-5an	21	26.8889
467	maniema	midwives	0	1-5an	23	29.2593
468	maniema	midwives	0	1-5an	22	28.0741
469	maniema	midwives	0	1-5an	23	29.2593
470	maniema	midwives	0	1-5an	22	28.0741
471	maniema	midwives	0	1-5an	11	15.037
472	maniema	midwives	0	1-5an	13	17.4074
473	maniema	midwives	0	1-5an	15	19.7778
474	maniema	midwives	0	1-5an	14	18.5926
475	maniema	midwives	0	1-5an	15	19.7778

## Sheet: READ ME
READ ME
Qualification: A2: 4 years of secondary school and 4 years of nursing school; A1: bachelor’s degree; L2: qualification comprising bachelor’s and honors degree
Up-to-date training in Maternal and Child Health (MCH): 1=YES et 0=NO
